# Supplementary material for: Molecular cloning and defence functional analysis of MaNPR11 from Cavendish banana (Musa spp.)
Source: Front Plant Sci. 2026 Mar 16;17:1763303. doi: 10.3389/fpls.2026.1763303 (PMC13033670; doi:10.3389/fpls.2026.1763303)
Supplement: Supplementary file 1 [file Table1.xlsx]

## Sheet: Supplementary Table 1
Supplementary Table 1. Specific primers used in the study
Gene name	Forward primer sequence (5'-3')	Reverse primer sequence (5'-3')
MaNPR11 for gene cloning	ATGGAGGCGAGCCAACCCTTC	CTTTTTGGCAACCTTATTCCTG
MaNPR11 for overexpression	TCCCCCGGGATGGAGGCGAGCCAACCCTTC	GCTCTAGAGCTTTTTGGCAACCTTATTCCTG
MaNPR11 for Y2H	TCCCCCGGGATGGAGGCGAGCCAACCCTTC	GCTCTAGAGCTTTTTGGCAACCTTATTCCTG
MaTGA1 for Y2H	GGAATTCCATATGATGGGGAGTAGTAGGAAGGGTGGAG	CCGGAATTCCGGTTATTCCTGTGGCCGAGCAAGC
MaTGA2 for Y2H	TCCCCCGGGGGAATGGTGCAAGAGGGAGAAGAAGAAA	CGCGGATCCGCGTTTCTTCTTCTCCCTCTTGCACCAT
MaTGA4 for Y2H	GGAATTCCATATGATGGTGCAAGAGGGAGAAGAAACT	TCCCCCGGGGGATCAAAGAGGCAAATATGGAAAATGA
MaTGA6 for Y2H	GGAATTCCATATGATGAACTTTGGCAAGGATCAACTGC	CCGGAATTCCGGCTAAGTTGGATCATGAGGACGAGCA
MaTGA7 for Y2H	GGAATTCCATATGATGGGCATATATGAACCAGACC	CCGGAATTCCGGCTAAGCTGATTCATGAGGGAGG
MaTGA8 for Y2H	GGAATTCCATATGATGCTTGTAGAGGCTCCAAAGAGTG	CCGGAATTCCGGTCAGAAGCCTGAAAAATGATCTTGC
MaTGA9 for Y2H	GGAATTCCATATGATGGCAAATCATAGAGTTGGCGAAA	CCGGAATTCCGGTCAGAAGGCTGAAAAATGATTGTGC
pNC-Ecn-MaNPR11 for BiFC	agtggtctctgtccagtcctATGGAGGCGAGCCAACCCTTC	ggtctcagcagaccacaagtCTTTTTGGCAACCTTATTCCTG
pNC-Enn-MaTGA1 for BiFC	agtggtctctgtccagtcctATGGGGAGTAGTAGGAAGGGTGGAG	ggtctcagcagaccacaagtTTCCTGTGGCCGAGCAAGC
pNC-Enn-MaTGA2 for BiFC	agtggtctctgtccagtcctATGGTGCAAGAGGGAGAAGAAGAAA	ggtctcagcagaccacaagtTTTCTTCTTCTCCCTCTTGCACCAT
pNC-Enn-MaTGA4 for BiFC	agtggtctctgtccagtcctATGGTGCAAGAGGGAGAAGAAACT	ggtctcagcagaccacaagtAAGAGGCAAATATGGAAAATGA
pNC-Enn-MaTGA8 for BiFC	agtggtctctgtccagtcctATGCTTGTAGAGGCTCCAAAGAGTG	ggtctcagcagaccacaagtGAAGCCTGAAAAATGATCTTGC
pNC-Enn-MaTGA9 for BiFC	agtggtctctgtccagtcctATGGCAAATCATAGAGTTGGCGAAA	ggtctcagcagaccacaagtGAAGGCTGAAAAATGATTGTGC
MaNPR11 for qPCR	CTTGGGCTTGCGGACGTTAA	AGGTTCGCCTTGTTCGGTTG
MaActin for qPCR	CGAGGCTCAATCAAAGA	ACCAGCAAGGTCCAAAC
MaRBOH for qPCR	CCACGGCTACTTCCTCTACCT	GGATACACCGCCACTTTCAG
MaMAPK for qPCR	ATGTGATTTCGGTCTGGC	GTGCATGTGATCCCTTCC
MaPAL for qPCR	GCAAACCCAGTGACCAACC	TAAGGCAGGTGCTCGTGG
MaPR3 for qPCR	GTTCTCGTGGTGGATGGTG	AAGAGTGGCGTCCTGTCCT
MaACO for qPCR	ACTGGATGCGAAGAATGG	TGAACTCTGGTGGGTTGG
MaTGA1 for qPCR	CAACAGGGCATCTTCATT	GCAGGCATCATCCACATT
MaTGA2 for qPCR	ACTTCTCAACTCGCATCCC	GCTCTTTCTTGCTGCCTCT
MaTGA4 for qPCR	AGTATGCTCGATGGTTGGA	CTTGACGACGATGGCTTT
MaTGA8 for qPCR	AACTCTTCAACCGACATCC	AACTGCCTGCTACTCCTAA
MaTGA9 for qPCR	AATCCTCATCCCTCTTCCC	CTGATAGCCGCATTACCG
NbPR1 for qPCR	AACCTTTGACCTGGGACGAC	GCACATCCAACACGAACCGA
NbPR1B for qPCR	AACCCATCCATACTATTCCTTG	GCCGCTAACCTATTGTCCC
NbPR3 for qPCR	CAGGAGGGTATTGCTTTGTTAGG	CGTGGGAAGATGGCTTGTTGTC
NbCAT for qPCR	CAACTTCCTGCTAATGCTCCAA	TGCCTGTCTGGTGTGAATGA
NbGST for qPCR	AGCACCCTTACCTTTCCCTC	GCTTTCCTTCACAGCAGCATCA
NbSOD for qPCR	TAGGATTTCATGGGTCATCT	TCCGTCTATTTGCTTGTTTA
NbActin for qPCR	TGGACTCTGGTGATGGTGTC	CCTCCAATCCAAACACTGTA
Parts marked in bold represent protective bases, parts marked with an underline represent restriction enzyme sites (restriction sites).
